# Supplementary material for: Mucosal microbiota of intestinal polyps reveals putative biomarkers of colorectal cancer
Source: Sci Rep. 2018 Sep 18;8:13974. doi: 10.1038/s41598-018-32413-2 (PMC6143603; doi:10.1038/s41598-018-32413-2)
Supplement: Supplementary file 2 — Table S3 [file 41598_2018_32413_MOESM2_ESM.xlsx]

## Sheet: Sheet1
Table S3. List of the public CRC datasets
BioProject	Reference	Sequencing	Instrument	Methodologies	16S rRNA gene regions	Primers	SampleID	Status	Sample	Reads
PRJNA284355	26170900	Illumina	Illumina MiSeq	Paired	V5­V6	fw: V5F 5'-ATTAGATACCCNGGTAG-3' rv: V6R 5'-CGACAGCCATGCANCACCT-3'	SRR2059295	CRC	Biopsy	65993
							SRR2059296	CRC	Biopsy	249151
							SRR2059332	CRC	Biopsy	302920
							SRR2059297	CRC	Biopsy	92644
							SRR2059298	CRC	Biopsy	37333
							SRR2059333	CRC	Biopsy	191041
							SRR2059334	CRC	Biopsy	90357
							SRR2059335	CRC	Biopsy	101543
							SRR2059336	CRC	Biopsy	108528
							SRR2059299	CRC	Biopsy	74484
							SRR2059300	CRC	Biopsy	114142
							SRR2059301	CRC	Biopsy	167800
							SRR2059337	CRC	Biopsy	65586
							SRR2059302	CRC	Biopsy	114629
							SRR2059338	CRC	Biopsy	87096
							SRR2059303	CRC	Biopsy	66853
							SRR2059304	CRC	Biopsy	72966
							SRR2059305	CRC	Biopsy	74832
							SRR2059306	CRC	Biopsy	120106
							SRR2059307	CRC	Biopsy	62462
							SRR2059308	CRC	Biopsy	181233
							SRR2059309	CRC	Biopsy	109526
							SRR2059310	CRC	Biopsy	367798
							SRR2059311	CRC	Biopsy	123939
							SRR2059312	CRC	Biopsy	140040
							SRR2059313	CRC	Biopsy	88727
							SRR2059314	CRC	Biopsy	92076
							SRR2059315	CRC	Biopsy	98878
							SRR2059316	CRC	Biopsy	178007
							SRR2059317	CRC	Biopsy	155588
							SRR2059318	CRC	Biopsy	103353
							SRR2059319	CRC	Biopsy	84292
							SRR2059320	CRC	Biopsy	155756
							SRR2059321	CRC	Biopsy	15154
							SRR2059322	CRC	Biopsy	70259
							SRR2059323	CRC	Biopsy	198257
							SRR2059324	CRC	Biopsy	72108
							SRR2059325	CRC	Biopsy	53465
							SRR2059326	CRC	Biopsy	61521
							SRR2059327	CRC	Biopsy	83400
							SRR2059328	CRC	Biopsy	390852
							SRR2059329	CRC	Biopsy	111978
							SRR2059330	CRC	Biopsy	159354
							SRR2059331	CRC	Biopsy	144708
							SRR2059339	Healthy	Biopsy	99742
							SRR2059340	Healthy	Biopsy	301483
							SRR2059376	Healthy	Biopsy	79703
							SRR2059341	Healthy	Biopsy	201340
							SRR2059342	Healthy	Biopsy	74221
							SRR2059377	Healthy	Biopsy	124910
							SRR2059378	Healthy	Biopsy	222025
							SRR2059379	Healthy	Biopsy	195739
							SRR2059380	Healthy	Biopsy	288245
							SRR2059343	Healthy	Biopsy	123082
							SRR2059344	Healthy	Biopsy	68709
							SRR2059345	Healthy	Biopsy	109928
							SRR2059381	Healthy	Biopsy	41627
							SRR2059346	Healthy	Biopsy	92557
							SRR2059382	Healthy	Biopsy	140628
							SRR2059347	Healthy	Biopsy	150236
							SRR2059348	Healthy	Biopsy	61538
							SRR2059349	Healthy	Biopsy	136961
							SRR2059350	Healthy	Biopsy	46059
							SRR2059351	Healthy	Biopsy	192338
							SRR2059352	Healthy	Biopsy	155030
							SRR2059353	Healthy	Biopsy	119776
							SRR2059354	Healthy	Biopsy	48836
							SRR2059355	Healthy	Biopsy	149548
							SRR2059356	Healthy	Biopsy	99025
							SRR2059357	Healthy	Biopsy	49244
							SRR2059358	Healthy	Biopsy	105035
							SRR2059359	Healthy	Biopsy	252368
							SRR2059360	Healthy	Biopsy	152345
							SRR2059361	Healthy	Biopsy	75131
							SRR2059362	Healthy	Biopsy	289063
							SRR2059363	Healthy	Biopsy	91221
							SRR2059364	Healthy	Biopsy	107016
							SRR2059365	Healthy	Biopsy	108929
							SRR2059366	Healthy	Biopsy	200270
							SRR2059367	Healthy	Biopsy	158214
							SRR2059368	Healthy	Biopsy	149728
							SRR2059369	Healthy	Biopsy	186261
							SRR2059370	Healthy	Biopsy	116757
							SRR2059371	Healthy	Biopsy	160754
							SRR2059372	Healthy	Biopsy	51212
							SRR2059373	Healthy	Biopsy	72013
							SRR2059374	Healthy	Biopsy	254804
							SRR2059375	Healthy	Biopsy	257019
PRJNA325649	29214046	Illumina	Illumina MiSeq	Single	V3-V4	fw: 319F 5′-ACTCCTACGGGAGGCAGCAG-3′ rv: 806R 5′-GGACTACHVGGGTWTCTAAT-3′	SRR3667478	CRC	Biopsy	26349
							SRR3667464	CRC	Biopsy	28539
							SRR3667466	CRC	Biopsy	22285
							SRR3667468	CRC	Biopsy	19008
							SRR3667475	CRC	Biopsy	28908
							SRR3667470	CRC	Biopsy	18009
							SRR3667463	Healthy	Biopsy	23678
							SRR3667477	Healthy	Biopsy	22253
							SRR3667469	Healthy	Biopsy	30946
							SRR3667474	Healthy	Biopsy	24649
							SRR3667465	Healthy	Biopsy	22695
PRJNA178500	23497613	454	454 GS FLX	Single	V1-V2	fw primer included: - 454 Life Sciences primer B sequence (5′ - CTATGCGCCTTGCCAGCCCGCTCAG -3′) -27 F (5′-AGAGTTTGATCCTGGCTCAG-3′) rv primer included: - 454 Life Sciences primer A sequence (5′-CGTATCGCCTCCCTCGCGCCATCAG- 3′) - a unique 10-nt barcode used to tag each PCR product - 338R (5′- TGCTGCCTCCCGTAGGAGT-3′).	SRR609697	Healthy	Biopsy	4090
							SRR609698	Healthy	Biopsy	2055
							SRR609699	Healthy	Biopsy	2014
							SRR609700	Healthy	Biopsy	1836
							SRR609701	Healthy	Biopsy	1705
							SRR609702	Healthy	Biopsy	2058
							SRR609703	Healthy	Biopsy	2885
							SRR609704	Healthy	Biopsy	4506
							SRR609705	CRC	Biopsy	4787
							SRR609706	CRC	Biopsy	2846
							SRR609707	CRC	Biopsy	1986
							SRR609708	CRC	Biopsy	1818
							SRR609709	CRC	Biopsy	3088
							SRR609710	CRC	Biopsy	2522
							SRR609711	CRC	Biopsy	4090
							SRR609712	CRC	Biopsy	4199
PRJNA67873	22009990	454	454 GS FLX Titanium	Single	V3-V5	fw: 357F 5′-CCTACGGGAGGCAGCAG-3′ rv: 926R 5′-CCGTCAATTCMTTTRAGT-3′	SRR317487	CRC	Biopsy	2218
							SRR322756	CRC	Biopsy	6411
							SRR322761	CRC	Biopsy	6351
							SRR322763	CRC	Biopsy	2101
							SRR322767	CRC	Biopsy	7372
							SRR322768	CRC	Biopsy	3419
							SRR322770	CRC	Biopsy	4719
							SRR322772	CRC	Biopsy	3041
							SRR322773	CRC	Biopsy	1114
							SRR322776	CRC	Biopsy	6900
							SRR322778	CRC	Biopsy	8554
							SRR322780	CRC	Biopsy	9169
							SRR322781	CRC	Biopsy	3290
							SRR322782	CRC	Biopsy	6086
							SRR322783	CRC	Biopsy	2200
							SRR322785	CRC	Biopsy	1030
							SRR322787	CRC	Biopsy	10185
							SRR322789	CRC	Biopsy	8681
							SRR322793	CRC	Biopsy	4379
							SRR322794	CRC	Biopsy	10177
							SRR322796	CRC	Biopsy	4894
							SRR322797	CRC	Biopsy	3959
							SRR322799	CRC	Biopsy	6879
							SRR322800	CRC	Biopsy	5718
							SRR322801	CRC	Biopsy	1582
							SRR322802	CRC	Biopsy	4680
							SRR322803	CRC	Biopsy	4117
							SRR322804	CRC	Biopsy	7466
							SRR322805	CRC	Biopsy	4492
							SRR322806	CRC	Biopsy	5106
							SRR322810	CRC	Biopsy	8960
							SRR322813	CRC	Biopsy	2318
							SRR322815	CRC	Biopsy	4665
							SRR322820	CRC	Biopsy	12202
							SRR322825	CRC	Biopsy	10553
							SRR322826	CRC	Biopsy	2127
							SRR322828	CRC	Biopsy	7870
							SRR322832	CRC	Biopsy	2833
							SRR322835	CRC	Biopsy	2467
							SRR322837	CRC	Biopsy	3332
							SRR322839	CRC	Biopsy	7433
							SRR322840	CRC	Biopsy	3869
							SRR322841	CRC	Biopsy	3830
							SRR322842	CRC	Biopsy	3872
							SRR322843	CRC	Biopsy	4889
							SRR322845	CRC	Biopsy	7406
							SRR322846	CRC	Biopsy	9081
							SRR322847	CRC	Biopsy	3674
							SRR322849	CRC	Biopsy	5267
							SRR322854	CRC	Biopsy	2635
							SRR322855	CRC	Biopsy	1770
							SRR322856	CRC	Biopsy	1850
							SRR322858	CRC	Biopsy	4434
							SRR322859	CRC	Biopsy	7095
							SRR322861	CRC	Biopsy	7778
							SRR322862	CRC	Biopsy	7316
							SRR322865	CRC	Biopsy	3459
							SRR322867	CRC	Biopsy	2516
							SRR322868	CRC	Biopsy	4986
							SRR322870	CRC	Biopsy	4496
							SRR324843	CRC	Biopsy	6096
							SRR324845	CRC	Biopsy	10253
							SRR324848	CRC	Biopsy	2151
							SRR324850	CRC	Biopsy	5829
							SRR324852	CRC	Biopsy	12493
							SRR324853	CRC	Biopsy	3546
							SRR324856	CRC	Biopsy	8473
							SRR324857	CRC	Biopsy	5089
							SRR324858	CRC	Biopsy	2340
							SRR324859	CRC	Biopsy	2829
							SRR324861	CRC	Biopsy	2251
							SRR324867	CRC	Biopsy	2752
							SRR324868	CRC	Biopsy	8183
							SRR325271	CRC	Biopsy	2280
							SRR325272	CRC	Biopsy	2907
							SRR325274	CRC	Biopsy	1070
							SRR325275	CRC	Biopsy	3659
							SRR325276	CRC	Biopsy	3593
							SRR325279	CRC	Biopsy	4734
							SRR325280	CRC	Biopsy	6952
							SRR325281	CRC	Biopsy	3702
							SRR325282	CRC	Biopsy	2806
							SRR325283	CRC	Biopsy	8079
							SRR325284	CRC	Biopsy	7248
							SRR325288	CRC	Biopsy	1601
							SRR325297	CRC	Biopsy	3984
							SRR325299	CRC	Biopsy	7207
							SRR317486	Healthy	Biopsy	8529
							SRR317488	Healthy	Biopsy	8561
							SRR317489	Healthy	Biopsy	8841
							SRR317490	Healthy	Biopsy	6564
							SRR317491	Healthy	Biopsy	2247
							SRR317492	Healthy	Biopsy	8904
							SRR317493	Healthy	Biopsy	6460
							SRR317494	Healthy	Biopsy	3809
							SRR322754	Healthy	Biopsy	8536
							SRR322755	Healthy	Biopsy	9534
							SRR322757	Healthy	Biopsy	4865
							SRR322758	Healthy	Biopsy	6135
							SRR322759	Healthy	Biopsy	5789
							SRR322762	Healthy	Biopsy	7729
							SRR322765	Healthy	Biopsy	7732
							SRR322769	Healthy	Biopsy	5630
							SRR322771	Healthy	Biopsy	2964
							SRR322775	Healthy	Biopsy	6331
							SRR322777	Healthy	Biopsy	4617
							SRR322779	Healthy	Biopsy	6639
							SRR322784	Healthy	Biopsy	7779
							SRR322786	Healthy	Biopsy	3022
							SRR322788	Healthy	Biopsy	4879
							SRR322790	Healthy	Biopsy	5309
							SRR322791	Healthy	Biopsy	7515
							SRR322792	Healthy	Biopsy	6731
							SRR322795	Healthy	Biopsy	10569
							SRR322798	Healthy	Biopsy	1685
							SRR322807	Healthy	Biopsy	2072
							SRR322808	Healthy	Biopsy	2747
							SRR322809	Healthy	Biopsy	3562
							SRR322811	Healthy	Biopsy	5089
							SRR322812	Healthy	Biopsy	6908
							SRR322814	Healthy	Biopsy	6829
							SRR322816	Healthy	Biopsy	7316
							SRR322817	Healthy	Biopsy	2544
							SRR322819	Healthy	Biopsy	7583
							SRR322822	Healthy	Biopsy	5334
							SRR322823	Healthy	Biopsy	9133
							SRR322824	Healthy	Biopsy	6088
							SRR322827	Healthy	Biopsy	5993
							SRR322829	Healthy	Biopsy	2432
							SRR322830	Healthy	Biopsy	7507
							SRR322831	Healthy	Biopsy	6069
							SRR322833	Healthy	Biopsy	3779
							SRR322834	Healthy	Biopsy	6611
							SRR322836	Healthy	Biopsy	1140
							SRR322838	Healthy	Biopsy	7676
							SRR322844	Healthy	Biopsy	5784
							SRR322848	Healthy	Biopsy	6198
							SRR322850	Healthy	Biopsy	6807
							SRR322851	Healthy	Biopsy	7103
							SRR322852	Healthy	Biopsy	5820
							SRR322853	Healthy	Biopsy	4228
							SRR322857	Healthy	Biopsy	2600
							SRR322860	Healthy	Biopsy	9136
							SRR322864	Healthy	Biopsy	7489
							SRR322866	Healthy	Biopsy	4284
							SRR322869	Healthy	Biopsy	1823
							SRR324842	Healthy	Biopsy	6905
							SRR324844	Healthy	Biopsy	9332
							SRR324846	Healthy	Biopsy	4188
							SRR324847	Healthy	Biopsy	2819
							SRR324849	Healthy	Biopsy	5220
							SRR324854	Healthy	Biopsy	9197
							SRR324855	Healthy	Biopsy	8552
							SRR324860	Healthy	Biopsy	4500
							SRR324864	Healthy	Biopsy	8306
							SRR324865	Healthy	Biopsy	4397
							SRR324866	Healthy	Biopsy	3773
							SRR324869	Healthy	Biopsy	2491
							SRR324870	Healthy	Biopsy	3475
							SRR325277	Healthy	Biopsy	8108
							SRR325278	Healthy	Biopsy	1135
							SRR325286	Healthy	Biopsy	2113
							SRR325289	Healthy	Biopsy	8042
							SRR325290	Healthy	Biopsy	6067
							SRR325291	Healthy	Biopsy	5318
							SRR325292	Healthy	Biopsy	6262
							SRR325293	Healthy	Biopsy	3244
							SRR325294	Healthy	Biopsy	4926
							SRR325295	Healthy	Biopsy	5320
							SRR325298	Healthy	Biopsy	4534
							SRR325300	Healthy	Biopsy	7436
							SRR325301	Healthy	Biopsy	6061
							SRR325302	Healthy	Biopsy	3345
							SRR325303	Healthy	Biopsy	6240
							SRR325304	Healthy	Biopsy	6555
							SRR325305	Healthy	Biopsy	1320
							SRR325306	Healthy	Biopsy	5799
							SRR325307	Healthy	Biopsy	2721
